# Supplementary material for: Use of Ceftaroline in Hospitalized Patients with and without COVID-19: A Descriptive Cross-Sectional Study
Source: Antibiotics (Basel). 2021 Jun 23;10(7):763. doi: 10.3390/antibiotics10070763 (PMC8300614; doi:10.3390/antibiotics10070763)
Supplement: Supplementary file 1 [file antibiotics-10-00763-s001.zip]

Archive with 1 entries (1 files):
- antibiotics-1268982-supplementary.pdf
